# Supplementary material for: Improved Metastatic-Free Survival after Systematic Re-Excision Following Complete Macroscopic Unplanned Excision of Limb or Trunk Soft Tissue Sarcoma
Source: Cancers (Basel). 2024 Mar 30;16(7):1365. doi: 10.3390/cancers16071365 (PMC11010862; doi:10.3390/cancers16071365)
Supplement: Supplementary file 1 [file cancers-16-01365-s001.zip]

Archive with 1 entries (1 files):
- cancers-2936993-supplementary.pdf
